# Supplementary material for: Factors affecting patient satisfaction in refugee health centers in Turkey
Source: PLoS One. 2022 Sep 16;17(9):e0274316. doi: 10.1371/journal.pone.0274316 (PMC9480993; doi:10.1371/journal.pone.0274316)
Supplement: S1 Questionnaire — (XLSX) [file pone.0274316.s001.xlsx]

## Sheet: questionnaire
	ENGLISH									ARABIC
	PATIENT SATISFACTION FORM									استمارة مراقبة المستفيدين
	STEP 1. Collect the data about the site (health facility)									STEP 1. جمع البيانات حول الموقع (منشأة صحية)
	Health facility Identification									تحديد المرفق الصحي
	PSS-01	Health facility name:	type answer here							PSS-01	اسم المرفق الصحي	اكتب الجواب هنا
	PSS-02	Province:	type answer here							PSS-02	المحافظة:	اكتب الجواب هنا
	PSS-03	District:	type answer here							PSS-03	المديرية:	اكتب الجواب هنا
	PSS-04	City/Village:	type answer here							PSS-04	المدينة / القرية	اكتب الجواب هنا
	PSS-05	Area type:	1. Urban							PSS-05	نوع المنطقة:	المدينة-1
			2. Rural									الريف-2
	PSS-06	Type of facility:	1. Governorate Health facilityStandard RHCs							PSS-06	نوع المرفق الصحي::	1. مستشفى محافظة
			2. District Health facilityExtended RHCs									2. مستشفى مديرية
			3. Inter-district Health facilityTraining RHCs									3. مستشفى بين المديريات
	PSS-07	Number of health units in the healthcare facility	type answer here							PSS-07	عدد الوحدات الصحية في مرفق الرعاية الصحية	اكتب الجواب هنا
	STEP 2. Choose from 10-20 people randomly (half male and half female if applicable) from the beneficiaries of the activity and conduct with each one an independent interview.									STEP 2. ملاحظة: أعزائي الباحثين، أرجو منكم اختيار 10 الى 20 شخص بشكل عشوائي (رجال ونساء بعدد متساوي) من المستفيدين من النشاط واجراء مقابله مستقله لكل واحد منهم.
	PATIENT CHARACTERISTICS									خصائص المريض
	PSS-08	Who is the person in need for the health service?	1. The respondent							PSS-08	من هو الشخص المحتاج للخدمة الصحية؟	1. الشخص المجيب
			2. Spouse									2. الزوج او الزوجة
			3. Child									3. طفل
			4. Other, specify									4. اخرى (اذكرها)
	NOTE If the respondent is not the person in need for the health service please answer the following questions on behalf of the patient.									NOTE. إذا لم يكن المجيب هو الشخص الذي يحتاج إلى الخدمة الصحية فيرجى الإجابة عن الأسئلة التالية نيابة عن المريض.
	PSS-09	Patient's gender:	1. Male							PSS-09	جنس المستفيد	1. ذكر
			2. Female									2. انثى
	PSS-10	How old is the patient?	------ Years old							PSS-10	عمر الشخص المستفيد	سنة------
	PSS-11	What is the patient's highest level of education?	1. Cannot read and write							PSS-11	ما هو اعلى مؤهل تعليمي حصلت عليه( المستفيد )؟	1. لا أستطيع القراءة والكتابة
			2. Read and write									2. أستطيع القراءة والكتابة
			3. Some primary									3. جزء من التعليم الاساسي
			4. Completed primary									4. اكملت التعليم الاساسي
			5. Some secondary, vocational or technical									5. جزء من الثانوي، المهني، او التقني
			6. Completed secondary, vocational or technical									6. اكملت الثانوي، المهني، او التقني
			7. University degree/equivalent or higher									7. تعليم جامعي او أعلى
			8. Declines to answer									8. ارفض الاجابة
	PSS-12	What is your marital status?	1. Single							PSS-12	ماهي حالتك الاجتماعية ( المستفيد) ؟	1. عازب / عازبة
			2. Married									2. متزوج / متزوجة
			3. Widowed									3. أرمل / ارملة
			4. Divorced									4. مطلق / مطلقة
			5. Separated									5. منفصل / منفصلة
			6. Declines to answer									6. ارفض الاجابة
	PSS-13	What is your occupation, that is, what kind of work do you mainly do?	1. Unemployed							PSS-13	ماهي وظيفتك ( المستفيد) ؟	1. عاطل
			2. House wife									2. ربة منزل
			3. Agriculture									3. في المجال الزراعي
			4. Teaching									4. في التدريس
			5. Health									5. في المجال الطبي
			6. Sales & services									6. في مجال لخدامات والمبيعات
			7. Driver									7. سائق
			8. Technical / managerial									8. فني/ اداري
			9. Student									9. طالب
			10. Declines to answer									10. رفض الإجابة
			11. Other, specify _______________									11. اخرى، اذكرها
	PSS-14	Were you referred to the health facility by another RHCs?	1. Yes							PSS-14	هل تم احالتك/ إحالة المستفيد الى هذا المرفق الصحي عن طريق مرفق صحي آخر (وحدة صحية / مركز صحي)؟	1. نعم
			2. No									2. لا
			3. Declines to answer									3. رفض الإجابة
	PSS-15	Do you have children?	1. Yes							PSS-15	هل يوجد لديك أطفال ( المستفيد) ؟	1. نعم
			2. No									2. لا
			3. Declines to answer									3. رفض الإجابة
	PSS-16	If the answer is yes, how many children do you have?	Child							PSS-16	نعم، كم يوجد لديك أطفال؟ أذا كانت أجابه السؤال	أطفال
	PSS-17	If the answer is yes, how many children do you have aged less than 5 years old?	Child							PSS-17	أذا كانت أجابه السؤال نعم، كم عدد الأطفال الذي أعمارهم أقل من خمس سنين؟	أطفال
	UTILIZATION/USE OF HEALTH FACILITY									الاستفادة / استخدام المرافق الصحية
	PSS-18	In the last3 months, how many times have you/the patient visited this health facility?	______times							PSS-18	خلال الثلاث أشهر الماضية, كم كان عدد زيارتكم او زيارات المستفيد الى المرفق الصحي؟	______ عدد المرات
	PSS-19	Reason/s for this visit? (Allow multiple responses)	1. Pre-natal consultation							PSS-19	سبب / أسباب هذه الزيارة؟)يمكنك اختيار اكثر من اجابة(	1. استشارة ما قبل الولادة
			2. Post-natal consultation									2. استشارة ما بعد الولادة
			3. Vaccination									3. تلقيح(تطعيم)
			4. General consultation for feeling sick									4. استشارة عامة للشعور بالمرض
			5. Dental									5. استشارة خاصة بالأسنان
			6. Family Planning									6. تنظيم الأسرة
			7. Investigation									7. فحوصات
			8. Emergency									8. اسعاف
			9. Surgery, specify									9. عملية (اذكرها)
			10. Psychological or social assistance									10. المساعدة النفسية أو الاجتماعية
	PSS-20	How did you get to the facility today?	1. Walked							PSS-20	كيف وصلت إلى المنشأة اليوم؟	1. مشيا بالأقدام
			2. Used personally owned vehicle (car, motorcycle, etc.)									2. استخدمت وسيلة نقل مملوكة شخصيا (سيارة ، دراجة نارية ، الخ)
			3. Borrowed private vehicle									3. اقترضت سيارة خاصة
			4. Took public transportation									4. أخذت وسائل النقل العام
			5. Taxi									5. تاكسي
			6. Other									6. أخرى
	PSS-21	How long did it take you to get here today from your home?	1. 30 minutes or less							PSS-21	كم من الوقت استغرقت للوصول الى المرفق الصحي؟	1. نصف ساعة او أقل.
			2. 30 minutes to 1 hour									2. من نصف ساعة الى ساعة.
			3. 1 hour to 2 hours									3. من ساعة الى ساعتين.
			4. 2 hours to 3 hours									4. من ساعتين الى ثلاث ساعات.
			5. 3 hours to 4 hours									5. من ثلاث ساعات الى أربع ساعات.
			6. More than 5 hours									6. أكثر من خمس ساعات
			7. Don’t know									7. لا أعلم
	PSS-22	How much did it cost you/the patient to get here today (one way)?	_______Turkish Lira							PSS-22	كم كانت تكلفتك / تكلفة المستفيد للوصول إلى هنا اليوم (طريق واحد)؟	_______الليرة التركية
	PSS-23	From the time you felt you needed care, how long did you wait before seeking care/coming today?	1. Less than 1 day							PSS-23	"منذ الوقت الذي شعرت فيه أنك (أو المستفيد) بحاجة إلى الرعاية ،كم من الوقت انتظرت قبل ان تأتي للمستشفى و تطلب الرعاية الصحية ؟"	1. أقل من يوم
			2. 1-3 days									2. من 1-3 أيام
			3. 4-7 days									3. من 4-7 أيام
			4. 8-30 days									4. من8-30 يوم
			5. Greater than 30 days									5. أكثر من 30 يوم
	PSS-24	“If you delayed seeking medical care for more than 1 day, what was the reason?”	1. Didn’t think I was sick enough or I thought that the problem would getter better on its own							PSS-24	"إذا تأخرت في طلب الرعاية الطبية لأكثر من يوم واحد ، فما السبب؟"	1. لم أكن أعتقد أنني كنت مريضًا أو اعتقدت بان حالتي الصحية ستصبح أفضل لوحدها
			2. Worried about cost of care									2. كنت قلق بشأن تكلفة الرعاية الطبية
			3. Worried about safety travelling to care									3. كنت قلق بشأن المخاطر التي قد اتعرض لها خلال سفري من اجل طلب الرعاية الصحية.
			4. Didn’t believe health facility would be able to help due to lack of doctors, medicines, or supplies.									4. اعتقدت أن المستشفى غير قادرة على تقديم المساعدة لي بسبب نقص الأطباء أو الأدوية أو الإمدادات.
			5. Other									5. أخرى
	PSS-25	Have you received the health service you need during your visit to the health facility?	1. Yes							PSS-25	هل حصلت على الخدمة الصحية المطلوبة أثناء زيارتك للمستشفى؟	1. نعم
			2. No									2. لا
			3. Partial									3. جزئيا
	PSS-26	Once you arrived to the health facility, how long did you wait to be seen by a health care provider?	1. Less than 30 minutes							PSS-26	عندما وصلت للمرفق الصحي ,كم من الوقت استغرقت حتى تقابل العامل الصحي؟	1. اقل من نصف ساعة
			2. Around 1 hour									2. حوالي ساعة
			3. Around 2 hours									3. حوالي ساعتان
			4. More than 2 hours									4. أكثر من ساعتان
			5. Other (specify….)									5. اخرى (يرجى التحديد......)
	PSS-27	Who provided medical care to you on this visit? (Allow Multiple Responses)	1. Physician on duty							PSS-27	من قام بتقديم الرعاية الصحية لكم او للمستفيد اثناء زيارتكم؟ (اجابات متعددة)	1. الطبيب/الطبيبة المناوب
			2. Nurse on duty									2. الممرض/الممرضة المناوبة
			3. Midwife									3. قابلة
			4. Don’t Know									4. أخرى (اذكرها----)
			5. Others, specify									5. لا أعلم
	OUT OF POCKET PAYMENTS									من مدفوعات الجيب
	PSS-28	Did you pay for anything in this visit?(FOR ALL PATIENTS)	1. Yes							PSS-28	هل قمت انت / المستفيد بدفع المال مقابل أي شيء خلال زيارتك اليوم؟	1. نعم
			2. No									2. لا
	PSS-29	If yes what have you paid for? [Multiple choices]	Paid for medicine							PSS-29	إذا كانت الإجابة بنعم فما الذي دفعت مقابله؟ [خيارات متعددة]	دفعت مقابل الدواء
			Paid for lab test									دفعت لفحص المختبر
			Paid for service ticket									يدفع ثمن تذكرة الخدمة
			Other, specify_____									غير ذلك ، حدد _
	PSS-30	What is the total amount of money that you have paid for services in the previous question?	_______Turkish Lira							PSS-30	ما هو المبلغ الإجمالي الذي دفعته مقابل الخدمات في السؤال السابق؟	_______الليرة التركية
	PATIENT EXPERIENCE									تجربة المريض
	PSS-31	Did you receive counseling/ consultations needed? (For outpatient)	1. Yes							PSS-31	هل تلقيت الاستشارة التي تحتاجها؟(لمرضى العيادات الخارجية)	1. نعم
			2. No									2. لا
			3. Declines to answer									3. رفض الإجابة
	PSS-32	Did the health provider ask you to visit him/ her or other health provider in a private practice for further counseling/ consultation’s?	1. Yes							PSS-32	هل طلب العامل الصحي منك زيارته في عيادته الخاصة من أجل الحصول على المزيد من الاستشارة الطبية؟	1. نعم
			2. No									2. لا
			3. Declines to answer									3. رفض الإجابة
	PSS-33	Would you go to the private practice of the health provider for further counseling/ consultation’s	1.Yes							PSS-33	هل ستقوم بزيارة عيادة العامل الصحي الخاصة من اجل مزيد من الاستشارة؟	1. نعم
			2.No									2. لا
			3.Declines to answer									3. رفض الإجابة
	MEDICINE PROVISION									توفير الادوية
	PSS-34	Were you/Was the beneficiary prescribed medicines today?	1. Yes							PSS-34	هل تم وصف دواء للمستفيد اليوم ؟	1. نعم
			2. No									2. لا
	PSS-35	If yes, or some of them, did s/he explain to the beneficiary/ relative how to use the medicine?	1. Yes							PSS-35	اذا كانت الإجابة نعم او البعض , هل شرح العامل الصحي او العاملة الصحية طريقة استخدام العلاج للمستفيد / المستفيدة أو لمرافق المستفيد ؟	1. نعم
			2. No									2. لا
			3. Some of them									3. البعض
	HEALTH PROMOTION									التوعية الصحية
	PSS-36	Has the health worker provided you with any health information or awareness?	1.Yes							PSS-36	هل قدم لك العامل الصحي / العاملة الصحية أي توعية/ نصائح صحية ؟	1. نعم
			2.No									2. لا
			3.Declines to answer									3. رفض الإجابة
	PSS-37	If yes: What were the topic (s) of awareness you received from the health worker? (Multiple choices)	1. Care of pregnant women							PSS-37	إذا كانت الاجابة نعم: ما هو موضوع / مواضيع التوعية التي حصلت عليها من العامل الصحي / العاملة الصحية؟ (خيارات متعددة)	1. رعاية الحوامل
			2. Immunization									2. التحصين
			3. Care for the ill child									3. رعاية الطفل المريض/ الطفلة المريضة
			4. Complementary Nutrition (Treatment of Malnutrition)									4. التغذية التكميلية (معالجة سوء التغذية)
			5. Hand washing with soap and water (hygiene)									5. غسل اليدين بالماء والصابون (النظافة)
			6. Other (specify….)									6. أخرى (يرجى التحديد)
	BENEFICIARY SATISFACTION									رضى المستفيدين
	PSS-38	Based on your experience here, how likely is it that you would recommend this health facility ? READ OPTION TO PATIENT	1. Very likely							PSS-38	بناء على تجربتك هنا، ما مدى احتمالية ان تنصح الأخرين بهذا المرفق الصحي؟ ( اقرأ الخيارات للمريض)	1. من المحتمل جدا
			2. Likely									2. من المحتمل
			3. Neither									3. لا هذا ولا ذاك (محايد)
			4. Unlikely									4. من غير المحتمل
			5. Very unlikely									5. من غير المحتمل جدا
			6. Not applicable									6. غير قابل للتطبيق (مستحيل)
	PSS-39	Based on your experience here, how likely is it that you would return to this health facility for a service in the future if needed? READ OPTION TO PATIENT	1. Very likely							PSS-39	بناء على تجربتك هنا، ما مدى احتمالية عودتك إلى هذا المرفق الصحي للحصول على خدمة في المستقبل إذا احتجت؟ (اقرأ الخيارات للمريض)	1. من المحتمل جدا
			2. Likely									2. من المحتمل
			3. Neither									3. لا هذا ولا ذاك (محايد)
			4. Unlikely									4. من غير المحتمل
			5. Very unlikely									5. من غير المحتمل جدا
			6. Not applicable									6. غير قابل للتطبيق (مستحيل)
	PSS-40	Was there water running in the tab/ bathrooms?	1. Yes							PSS-40	هل يوجد مياه جارية في الحنفيات / الحمامات؟	1. نعم
			2. No									2. لا
			3. Don’t know									3. لا أعلم
	PSS-41	How clean would you say the bathrooms in the hospital are?	1. Clean with good aroma							PSS-41	كيف هي نظافة الحمامات في المرفق الصحي؟	1. نظيف مع رائحة جيدة
			2. Clean with bad aroma									2. نظيف مع رائحة سيئة
			3. Clean with no aroma									3. نظيف بدون رائحة
			4. Not Clean with no aroma.									4. غير نظيف بدون رائحة
			5. Not Clean with bad aroma									5. غير نظيف مع رائحة سيئة
			6. Don’t know									6. لا اعلم
			7. Decline to answer									7. رفض الإجابة
	PSS-42	Did the bathrooms in the hospital have a lock on the door?	1. Yes							PSS-42	هل يوجد اقفال في أبواب حمامات المرفق الصحي؟	1. نعم
			2. No									2. لا
			3. Don’t know									3. لا أعلم
	PSS-43	Are there separated female male bathrooms in the hospitals?	1. Yes							PSS-43	هل يوجد حمامات منفصلة للرجال والنساء في المرفق الصحي؟	1. نعم
			2. No									2. لا
			3. Don’t know									3. لا أعلم
	I am going to read some things people say about medical care. Please listen to each one carefully; keeping in mind the medical care you received from this facility. We are interested in your feelings, good and bad about the medical care you have received. Please note that the “I” and “me” in the statements below refer to you as the recipient of the services. How strongly do you AGREE or DISAGREE …		1 – Strongly Disagree					LL		سوف أقرأ لك/لكي بعض الأشياء التي يقولها الناس عن الرعاية الطبية. يرجى الاستماع إلى كل واحد بعناية؛ مع الأخذ في الاعتبار الرعاية الطبية التي تلقيتها من هذا المرفق الصحي. نحن مهتمون بمعرفة مشاعرك (سواء كانت جيدًه او سيئًة) حول الرعاية الطبية التي تلقيتها هنا. يرجى ملاحظة أن العبارات أدناه تشير إليك كمستفيد من الخدمات و كذألك تشير ما مدى توافقك أو عدم توافقك مع كل عبارة من العبارات التالية؟		لا أوافق بشدة					LL
			2 – Disagree					L				لا أوافق					L
			3 – Neither					K				محايد					K
			4 – Agree					J				موافق					J
			5 – Strongly Agree					JJ				موافق بشدة					JJ
			Scale					Comments				قياس					ملاحظات
			LL	L	K	J	JJ					LL	L	K	J	JJ
	PSS-44	The healthcare service’s I have been receiving is satisfactory.	1	2	3	4	5			PSS-44	الخدمات الصحية التي تلقيتها هنا كانت مرضية (مقبولة وملائمة).	1	2	3	4	5
	PSS-45	Sometimes the healthcare worker makes me wonder if the diagnosis is correct.	1	2	3	4	5			PSS-45	أحيانًا يجعلني العامل في مجال الرعاية الصحية ي اتساءل عما إذا كان التشخيص صحيحًا.	1	2	3	4	5
	PSS-46	When I go for healthcare, they are careful to check everything when treating and examining me.	1	2	3	4	5			PSS-46	عندما أذهب للحصول على الرعاية الصحية، أجد ان العاملون في مجال الرعاية الصحية حريصون على التحقق من كل شيء عند علاجهم وفحصهم.	1	2	3	4	5
	PSS-47	I have doubts about the ability of the healthcare worker who treated me.	1	2	3	4	5			PSS-47	لدي شكوك حول قدرة عامل الرعاية الصحية الذي يعالجني.	1	2	3	4	5
	PSS-48	The healthcare workers are too business like and impersonal towards me.	1	2	3	4	5			PSS-48	العاملين في مجال الرعاية الصحية يتعاملون معي بشكل تجاري وبدون اهتمام بشخص المريض	1	2	3	4	5
	PSS-49	My healthcare worker treats me in a very friendly, caring, courteous manner, and explaining the reason for medical tests.	1	2	3	4	5			PSS-49	يقوم عمال الرعاية الصحية بمعاملتي بطريقة ودية للغاية، ومهذبة، ويقومون بشرح سبب إجراء الفحوصات الطبية	1	2	3	4	5
	PSS-50	Those who provide my health care sometimes hurry too much when they treat me.	1	2	3	4	5			PSS-50	اولئك الذين يوفرون لي الرعاية الصحية احيانا يتسرعون خلال معالجتهم لي.	1	2	3	4	5
	PSS-51	The healthcare worker usually spends plenty of time with me.	1	2	3	4	5			PSS-51	عادة يقوم العاملين في الرعاية الصحية بقضاء الكثير من الوقت معي	1	2	3	4	5
	PSS-52	I have easy access to the healthcare worker whenever needed.	1	2	3	4	5			PSS-52	يمكنني الوصول الى الطبيب بسهوله عندما احتاجه.	1	2	3	4	5
	PSS-53	When I get health care, people have to wait too long for consultation.	1	2	3	4	5			PSS-53	عندما أذهب للحصول على الرعاية الصحية ، ينتظر الناس وقت طويل لتلقي الاستشارة من العاملين في المرفق الصحي	1	2	3	4	5
	PSS-54	If you strongly disagree or disagree that the healthcare service’s you have been receiving is satisfactory, please specify the reasons for your dissatisfaction? (Multiple choices)	1. Unavailable health services needed							PSS-54	اذا كانت الإجابة غير راضٍ أو متوسط الرضى, ماهي الأسباب؟	1. خدمات صحية غيرمتوفرة
			2. Long waiting time.									2. وقت انتظار طويل
			3. Lack of medical staff									3. نقص في الكادر الطبي
			4. Doctors' incompetence									4. عدم كفاءة الكادر الطبي
			5. No free medicines									5. لا توجد أدوية مجانية
			6. Others (specify…)									6. غيرها (حدد ...)
	PSS-55	Did you experience any problems during your visit? If there was anything that could be improved or changed about the services provided at this health facility, what would it be?	type answer here							PSS-55	هل واجهت أي مشاكل اثناء تواجداك في المرفق الصحي؟ ومن وجهة نظرك ماهي الأشياء التي تحتاج الى تعديل او تغيير من اجل تحسين الخدمات في هذا المرفق الصحي؟	اكتب الجواب هنا
